# Supplementary material for: Comparative Study of Crystallization, Mechanical Properties, and In Vitro Cytotoxicity of Nanocomposites at Low Filler Loadings of Hydroxyapatite for Bone-Tissue Engineering Based on Poly(l-lactic acid)/Cyclo Olefin Copolymer
Source: Polymers (Basel). 2021 Nov 9;13(22):3865. doi: 10.3390/polym13223865 (PMC8619963; doi:10.3390/polym13223865)
Supplement: Supplementary file 1 [file polymers-13-03865-s001.zip]

Archive with 1 entries (1 files):
- polymers-1385106-supplementary.pdf
